# Supplementary material for: A survey of the knowledge and practices of nursing students of Mbarara University of Science and Technology around Monitoring Fluid Requirements for burns patients on surgical ward at Mbarara Regional Referral Hospital
Source: BMC Nurs. 2022 Sep 21;21:258. doi: 10.1186/s12912-022-01041-7 (PMC9490969; doi:10.1186/s12912-022-01041-7)
Supplement: Supplementary file 2 — Additional file 2. Data set. [file 12912_2022_1041_MOESM2_ESM.xlsx]

## Sheet: Form Responses 1
Timestamp	By clicking "Yes", i hereby accept to participate in this study willingly. I have been informed about the benefits of the study and I have not been forced to participate.		Age (Years)	agecode	Gender	gencode	Religion	relicode	Program	progcode	Year of study	Tuition funding	tuitioncode	Marital status	maritalcode	Semesters rotated on surgical ward	Previous training on fluids and electrolytes follow up for burns patients	prevtrainingcode	What is the normal range(%) of body fluids in adults?	fluidscode	What is the meaning of fluids balance in body?	fluidbalancecode	Body systems should be monitored to assess the fluid balance?	bodysystemcode	What is the nurse’s role in assessing the urinary system of a burns patient?	nurserolecode	What is nurse’s role in assessing the cardiovascular system of a burns patient?	nursecvsrolecode	What is the meaning of fluids replacement?	fluidreplacementcode	The basic steps in fluid replacement process include the following EXCEPT?	basicstepcode	What importance of fluid replacement in burns patients during the initial phase?	initial phasecode	State (Parkland formula) used in fluid replacement.	parklandcode	How much fluid using the Parkland formula should be given to a patient weighing 30kg in the resuscitative phase, with 28% TBSA?	calculationcode	Perform hand hygiene.	hygiencecode	Check to see if IV line flows freely	iv flowcode	Assess patients using rule of nine.	ruleof9scode	Calculate fluids using parklands formula.	calParklandcode	was a repeated qtn :(	Check the infusion rate \date.	infusionratecode
2021-11-10 14:48:00	Yes		35 - 39	3	Female	1	Anglican	1	BNC	1	2	Self-funded	3	Married	1	2	Yes	1	20-30	0	Amount of fluids in the intracellular and extracellular compartments.	0	Yes	1	Assess and monitor the patient's urine output.	1	Monitor the cardiovascular system.	1	Replacement of fluids that are lost from the body because of surgery, injury, trauma,dehydration, disease or other conditions.	1	Reassessment	0	Maintain tissue perfusion during burn shock.	0	?	0	3360mls	1	Done	1	Done	0	Done	1	Not done	0		Not done	0
2021-11-10 14:51:29	Yes		20 - 24	0	Male	0	Anglican	1	BNS	0	4	Self-funded	3	Single	0	3	Yes	1	60-70	1	Balance of input and output of fluids in the body to allow metabolic process to function correctly.	1	Yes	1	Assess and monitor the patient's urine output.	1	Monitor the cardiovascular system	1	Replacement of fluids that are lost from the body because of surgery, injury, trauma,dehydration, disease or other conditions.	1	Optimisation	0	Prevent burn shock.	1	Dont know	0	3360mls	1	Done	1	Done	1	Done	1	Not done	0		Done	1
2021-11-10 14:51:44	Yes		40 - 44	4	Female	1	Anglican	1	BNC	1	2	Private funded	2	Married	1	1	No	0	45-75	0	Balance of input and output of fluids in the body to allow metabolic process to function correctly.	1	Yes	1	Assess and monitor the patient's urine output.	1	Take detailed history of the cardiovascular system.	0	Replacement of fluids that are lost from the body because of surgery, injury, trauma,dehydration, disease or other conditions.	1	Replacement and redistribution	1	Maintain circulatory volume.	0	Forgotten.	0	2650mls	0	Done	1	Done	1	Not done	0	Done	1		Done	1
2021-11-10 15:13:43	Yes		25 - 29	1	Male	0	Roman Catholic	0	BNS	0	4	NGO funded	1	Single	0	3	No	0	40-60	0	Amount of fluids taken in and out of the body.	0	Yes	1	Assess and monitor the patient's urine output.	1	Monitor the cardiovascular system	1	Replacement of fluids that are lost from the body because of surgery, injury, trauma,dehydration, disease or other conditions.	1	Reassessment	0	Maintain circulatory volume.	0	N/a	0	1200mls	0	Done	1	Done	1	Not done	0	Not done	0		Done	1
2021-11-10 15:16:10	Yes		20 - 24	0	Female	1	None	3	BNS	0	4	NGO funded	1	Single	0	3	Yes	1	60-70	1	Balance of input and output of fluids in the body to allow metabolic process to function correctly.	1	Yes	1	Assess and monitor the patient's urine output.	1	Take detailed history of the cardiovascular system.	0	Replacement of fluids that are lost from the body because of surgery, injury, trauma,dehydration, disease or other conditions.	1	Optimisation	0	Maintain circulatory volume.	0	(4ml/kg× tbsa)/2	0	1680mls	0	Done	1	Done	1	Done	1	Done	1		Done	1
2021-11-10 15:25:38	Yes		20 - 24	0	Female	1	Roman Catholic	0	BNS	0	4	NGO funded	1	Single	0	2	Yes	1	60-70	1	Balance of input and output of fluids in the body to allow metabolic process to function correctly.	1	Yes	1	Assess and monitor the patient's urine output.	1	Take detailed history of the cardiovascular system.	0	Replacement of fluids that are lost from the body because of surgery, injury, trauma,dehydration, disease or other conditions.	1	Optimisation	0	Maintain circulatory volume.	0	-	0	3360mls	1	Done	1	Done	1	Not done	0	Not done	0		Done	1
2021-11-10 15:35:24	Yes		20 - 24	0	Male	0	Anglican	1	BNS	0	3	Government-funded	0	Single	0	1	Yes	1	60-70	1	Amount of fluids taken in and out of the body.	0	Yes	1	Assess and monitor the patient's urine output.	1	Take detailed history of the cardiovascular system.	0	Its a medical practice of replenishing bodily fluid lost through sweating, bleeding, fluid shifts or other pathological processes.	0	Resuscitation	0	Maintain tissue perfusion during burn shock.	0	I dont know	0	1200mls	0	Done	1	Done	1	Done	1	Not done	0		Done	1
2021-11-10 16:05:17	Yes		20 - 24	0	Male	0	Roman Catholic	0	BNS	0	3	Government-funded	0	Single	0	2	Yes	1	60-70	1	Balance of input and output of fluids in the body to allow metabolic process to function correctly.	1	Yes	1	Assess and monitor the patient's urine output.	1	Take detailed history of the cardiovascular system.	0	Its a medical practice of replenishing bodily fluid lost through sweating, bleeding, fluid shifts or other pathological processes.	0	Optimisation	0	Maintain tissue perfusion during burn shock.	0	4ml x TBSA (%) x body weight (kg)	1	3360mls	1	Done	1	Done	1	Done	1	Done	1		Not done	0
2021-11-10 16:19:50	Yes		25 - 29	1	Female	1	Anglican	1	BNC	1	2	Self-funded	3	Married	1	1	No	0	45-75	0	Amount of fluids taken in and out of the body.	0	Yes	1	Assess and monitor the patient's urine output.	1	Understand various functions of the cardiovascular system.	0	Replacement of fluids that are lost from the body because of surgery, injury, trauma,dehydration, disease or other conditions.	1	Optimisation	0	Prevent burn shock.	1	Tbw	0	1200mls	0	Done	1	Done	1	Done	1	Done	1		Done	1
2021-11-10 16:38:14	Yes		20 - 24	0	Female	1	Roman Catholic	0	BNS	0	4	Private funded	2	Single	0	3	Yes	1	45-75	0	Balance of input and output of fluids in the body to allow metabolic process to function correctly.	1	Yes	1	Assess and monitor the patient's urine output.	1	Monitor the cardiovascular system	1	Its a medical practice of replenishing bodily fluid lost through sweating, bleeding, fluid shifts or other pathological processes.	0	Replacement and redistribution	1	Prevent burn shock.	1	4ml x body weight(kg) x TBSA%	1	3360mls	1	Done	1	Done	1	Done	1	Done	1		Done	1
2021-11-10 16:38:16	Yes		20 - 24	0	Male	0	None	3	BNS	0	3	Private funded	2	Single	0	2	Yes	1	60-70	1	Balance of input and output of fluids in the body to allow metabolic process to function correctly.	1	Yes	1	Assess and monitor the patient's urine output.	1	Take detailed history of the cardiovascular system.	0	Replacement of fluids that are lost from the body because of surgery, injury, trauma,dehydration, disease or other conditions.	1	Replacement and redistribution	1	Prevent burn shock.	1	4xTBSAxWeight	0	1680mls	0	Done	1	Done	1	Done	1	Done	1		Done	1
2021-11-10 16:46:39	Yes		20 - 24	0	Male	0	Roman Catholic	0	BNS	0	3	Private funded	2	Single	0	3	No	0	60-70	1	Balance of input and output of fluids in the body to allow metabolic process to function correctly.	1	Yes	1	Assess and monitor the patient's urine output.	1	Monitor the cardiovascular system	1	Its a medical practice of replenishing bodily fluid lost through sweating, bleeding, fluid shifts or other pathological processes.	0	Replacement and redistribution	1	Maintain circulatory volume.	0	Don't know	0	1200mls	0	Done	1	Done	1	Done	1	Done	1		Done	1
2021-11-10 16:51:36	Yes		30 - 34	2	Male	0	Anglican	1	BNC	1	2	Self-funded	3	Single	0	2	No	0	40-60	0	Amount of fluids taken in and out of the body.	0	Yes	1	Assess and monitor the patient's urine output.	1	Take detailed history of the cardiovascular system.	0	Its a medical practice of replenishing bodily fluid lost through sweating, bleeding, fluid shifts or other pathological processes.	0	Optimisation	0	Maintain circulatory volume.	0	I dont Remember	0	2650mls	0	Done	1	Done	1	Done	1	Done	1		Done	1
2021-11-10 20:02:35	Yes		20 - 24	0	Female	1	Anglican	1	BNS	0	3	Private funded	2	Single	0	3	Yes	1	60-70	1	Balance of input and output of fluids in the body to allow metabolic process to function correctly.	1	Yes	1	Assess and monitor the patient's urine output.	1	Take detailed history of the cardiovascular system.	0	Replacement of fluids that are lost from the body because of surgery, injury, trauma,dehydration, disease or other conditions.	1	Resuscitation	0	Maintain tissue perfusion during burn shock.	0	I don't know	0	1200mls	0	Done	1	Done	1	Not done	0	Not done	0		Done	1
2021-11-10 20:03:40	Yes		25 - 29	1	Male	0	Roman Catholic	0	BNC	1	2	Self-funded	3	Single	0	2	No	0	60-70	1	Balance of input and output of fluids in the body to allow metabolic process to function correctly.	1	Yes	1	Assess and monitor the patient's urine output.	1	Take detailed history of the cardiovascular system.	0	Replacement of fluids that are lost from the body because of surgery, injury, trauma,dehydration, disease or other conditions.	1	Reassessment	0	Maintain tissue perfusion during burn shock.	0	4mls x TBSA x body weight in kgs	1	3360mls	1	Done	1	Done	1	Done	1	Not done	0		Done	1
2021-11-10 20:26:36	Yes		20 - 24	0	Male	0	Roman Catholic	0	BNS	0	3	Self-funded	3	Single	0	2	Yes	1	60-70	1	Balance of input and output of fluids in the body to allow metabolic process to function correctly.	1	Yes	1	Assess and monitor the patient's urine output.	1	Take detailed history of the cardiovascular system.	0	Its a medical practice of replenishing bodily fluid lost through sweating, bleeding, fluid shifts or other pathological processes.	0	Reassessment	0	Prevent excessive elevations in heart rate and body temperature.	0	4ml*TBSA(%)*Total body weight(kgs)	1	3360mls	1	Done	1	Done	1	Not done	0	Done	1		Done	1
2021-11-10 21:23:16	Yes		20 - 24	0	Male	0	Roman Catholic	0	BNS	0	3	Private funded	2	Single	0	1	No	0	60-70	1	Balance of input and output of fluids in the body to allow metabolic process to function correctly.	1	Yes	1	Assess and monitor the patient's urine output.	1	Take detailed history of the cardiovascular system.	0	Replacement of fluids that are lost from the body because of surgery, injury, trauma,dehydration, disease or other conditions.	1	Optimisation	0	Maintain circulatory volume.	0	4mlxTBSAxBody weight	0	3360mls	1	Done	1	Not done	0	Done	1	Not done	0		Done	1
2021-11-11 00:10:11	Yes		20 - 24	0	Male	0	Roman Catholic	0	BNS	0	3	Private funded	2	Single	0	1	Yes	1	60-70	1	Amount of fluids taken in and out of the body.	0	Yes	1	Assess and monitor the patient's urine output.	1	Take detailed history of the cardiovascular system.	0	Its a medical practice of replenishing bodily fluid lost through sweating, bleeding, fluid shifts or other pathological processes.	0	Optimisation	0	Maintain circulatory volume.	0	4ml*TBA*Body weight	0	3360mls	1	Done	1	Done	1	Done	1	Done	1		Done	1
2021-11-11 04:36:34	Yes		20 - 24	0	Female	1	Roman Catholic	0	BNS	0	4	NGO funded	1	Single	0	3	No	0	60-70	1	Amount of fluids in the intracellular and extracellular compartments.	0	No	0	Assess and monitor the patient's urine output.	1	Understand various functions of the cardiovascular system.	0	Its a medical practice of replenishing bodily fluid lost through sweating, bleeding, fluid shifts or other pathological processes.	0	Routine maintainance	0	Maintain circulatory volume.	0	I don't know	0	1200mls	0	Done	1	Done	1	Done	1	Done	1		Not done	0
2021-11-11 11:26:29	Yes		20 - 24	0	Female	1	Muslim	2	BNS	0		Government-funded	0	Single	0	1	No	0	60-70	1	Balance of input and output of fluids in the body to allow metabolic process to function correctly.	1	Yes	1	Assess and monitor the patient's urine output.	1	Monitor the cardiovascular system	1	Its a medical practice of replenishing bodily fluid lost through sweating, bleeding, fluid shifts or other pathological processes.	0	Optimisation	0	Prevent burn shock.	1	?	0	2650mls	0	Done	1	Done	1	Done	1	Done	1		Done	1
2021-11-11 13:05:50			30 - 34	2	Female	1	None	3	BNC	1	2	Self-funded	3	Married	1	1	No	0	60-70	1	Amount of fluids in the intracellular and extracellular compartments.	0	Yes	1	Assess and monitor the patient's urine output.	1	Understand various functions of the cardiovascular system.	0	Its a medical practice of replenishing bodily fluid lost through sweating, bleeding, fluid shifts or other pathological processes.	0	Resuscitation	0	Maintain tissue perfusion during burn shock.	0	Dont know	0	1200mls	0	Done	1	Done	1	Not done	0	Not done	0		Done	1
2021-11-11 15:53:18	Yes		30 - 34	2	Female	1	Pentecostal	4	BNC	1	2	Self-funded	3	Single	0	3	Yes	1	60-70	1	Amount of fluids in the intracellular and extracellular compartments.	0	No	0	Assess and monitor the patient's urine output.	1	Take detailed history of the cardiovascular system.	0	Replacement of fluids that are lost from the body because of surgery, injury, trauma,dehydration, disease or other conditions.	1	Optimisation	0	Prevent burn shock.	1	Fluid required x surface area burnt	0	3360mls	1	Done	1	Done	1	Done	1	Done	1		Done	1
2021-11-11 15:56:30	Yes		35 - 39	3	Female	1	Roman Catholic	0	BNC	1	2	Self-funded	3	Married	1	3	Yes	1	60-70	1	Balance of input and output of fluids in the body to allow metabolic process to function correctly.	1	Yes	1	Assess and monitor the patient's urine output.	1	Take detailed history of the cardiovascular system.	0	Replacement of fluids that are lost from the body because of surgery, injury, trauma,dehydration, disease or other conditions.	1	Replacement and redistribution	1	Maintain tissue perfusion during burn shock.	0	agree	0	1680mls	0	Done	1	Done	1	Done	1	Done	1		Done	1
2021-11-11 20:21:56	Yes		30 - 34	2	Male	0	Anglican	1	BNC	1	1	Self-funded	3	Married	1	1	No	0	40-60	0	Balance of input and output of fluids in the body to allow metabolic process to function correctly.	1	Yes	1	Assess and monitor the patient's urine output.	1	Take detailed history of the cardiovascular system.	0	Replacement of fluids that are lost from the body because of surgery, injury, trauma,dehydration, disease or other conditions.	1	Routine maintainance	0	Maintain circulatory volume.	0	4×total body surface area×patients weight/24 hours	0	3360mls	1	Done	1	Done	1	Done	1	Not done	0		Done	1
2021-11-11 21:48:46	Yes		30 - 34	2	Male	0	Anglican	1	BNC	1	1	Self-funded	3	Married	1	1	No	0	60-70	1	Amount of fluids in the intracellular and extracellular compartments.	0	Yes	1	Assess and monitor the patient's urine output.	1	Take detailed history of the cardiovascular system.	0	Replacement of fluids that are lost from the body because of surgery, injury, trauma,dehydration, disease or other conditions.	1	Optimisation	0	Maintain circulatory volume.	0	4mlxTBSA(%)x body weight (kg)	1	3360mls	1	Done	1	Done	1	Not done	0	Done	1		Done	1
2021-11-11 22:50:32	Yes		25 - 29	1	Female	1	Roman Catholic	0	BNC	1	1	Self-funded	3	Married	1	2	Yes	1	45-75	0	Balance of input and output of fluids in the body to allow metabolic process to function correctly.	1	Yes	1	Assess and monitor the patient's urine output.	1	Monitor the cardiovascular system	1	Replacement of fluids that are lost from the body because of surgery, injury, trauma,dehydration, disease or other conditions.	1	Optimisation	0	Maintain circulatory volume.	0	4*bwt*TBSA	0	3360mls	1	Done	1	Done	1	Done	1	Done	1		Not done	0
2021-11-12 08:21:16	Yes		35 - 39	3	Male	0	Pentecostal	4	BNC	1	2	Self-funded	3	Single	0	1	Yes	1	60-70	1	Balance of input and output of fluids in the body to allow metabolic process to function correctly.	1	Yes	1	Assess and monitor the patient's urine output.	1	Take detailed history of the cardiovascular system.	0	Replacement of fluids that are lost from the body because of surgery, injury, trauma,dehydration, disease or other conditions.	1	Optimisation	0	Maintain tissue perfusion during burn shock.	0	4xbwt (kg) x TBSA (%)	0	1680mls	0	Done	1	Done	1	Done	1	Done	1		Done	1
2021-11-12 16:08:05	Yes		30 - 34	2	Female	1	Roman Catholic	0	BNC	1	2	Private funded	2	Married	1	2	No	0	60-70	1	Balance of input and output of fluids in the body to allow metabolic process to function correctly.	1	No	0	Assess and monitor the patient's urine output.	1	Monitor the cardiovascular system	1	Replacement of fluids that are lost from the body because of surgery, injury, trauma,dehydration, disease or other conditions.	1	Optimisation	0	Maintain tissue perfusion during burn shock.	0	Fluid to be replaced _the totalsurface area burnt÷total time	0	1200mls	0	Done	1	Done	1	Done	1	Done	1		Done	1
2021-11-12 16:52:18	Yes		30 - 34	2	Female	1	Roman Catholic	0	BNC	1	4	Private funded	2	Married	1	3	No	0	60-70	1	Balance of input and output of fluids in the body to allow metabolic process to function correctly.	1	Yes	1	Assess and monitor the patient's urine output.	1	Understand various functions of the cardiovascular system.	0	Replacement of fluids that are lost from the body because of surgery, injury, trauma,dehydration, disease or other conditions.	1	Resuscitation	0	Prevent burn shock.	1	Not sure	0	1200mls	0	Done	1	Done	1	Not done	0	Not done	0		Done	1
2021-11-12 17:34:09	Yes		20 - 24	0	Female	1	Pentecostal	4	BNS	0	4	Private funded	2	Single	0	2	Yes	1	60-70	1	Amount of fluids in the intracellular and extracellular compartments.	0	Yes	1	Assess and monitor the patient's urine output.	1	Understand various functions of the cardiovascular system.	0	Replacement of fluids that are lost from the body because of surgery, injury, trauma,dehydration, disease or other conditions.	1	Optimisation	0	Prevent burn shock.	1	I don't know	0	1200mls	0	Done	1	Done	1	Done	1	Done	1		Done	1
2021-11-13 08:54:19	Yes		20 - 24	0	Male	0	Roman Catholic	0	BNS	0	4	Private funded	2	Single	0	3	Yes	1	60-70	1	Amount of fluids taken in and out of the body.	0	Yes	1	Assess and monitor the patient's urine output.	1	Take detailed history of the cardiovascular system.	0	Its a medical practice of replenishing bodily fluid lost through sweating, bleeding, fluid shifts or other pathological processes.	0	Routine maintainance	0	Prevent burn shock.	1	4mls X TBSA(%) X weight (kg), 50% will be given in the 1st 8hrs and the rest in 16hrs	1	3360mls	1	Done	1	Done	1	Done	1	Done	1		Done	1
2021-11-16 20:24:32	Yes		30 - 34	2	Female	1	Roman Catholic	0	BNC	1	2	Self-funded	3	Married	1	1	No	0	60-70	1	Amount of fluids in the intracellular and extracellular compartments.	0	Yes	1	Assess and monitor the patient's urine output.	1	Take detailed history of the cardiovascular system.	0	Replacement of fluids that are lost from the body because of surgery, injury, trauma,dehydration, disease or other conditions.	1	Resuscitation	0	Prevent burn shock.	1	N	0	1200mls	0	Done	1	Done	1	Done	1	Not done	0		Done	1
2021-11-18 17:52:26	Yes		44+	5	Female	1	Pentecostal	4	BNC	1	2	Private funded	2	Married	1	1	Yes	1	60-70	1	Amount of fluids taken in and out of the body.	0	No	0	Assess and monitor the patient's urine output.	1	Take detailed history of the cardiovascular system.	0	Its a medical practice of replenishing bodily fluid lost through sweating, bleeding, fluid shifts or other pathological processes.	0	Optimisation	0	Maintain tissue perfusion during burn shock.	0	I'm not sure	0	1200mls	0	Done	1	Done	1	Not done	0	Not done	0		Done	1
2021-11-18 18:07:22	Yes		40 - 44	4	Female	1	Roman Catholic	0	BNC	1	2	Self-funded	3	Married	1	1	No	0	60-70	1	Balance of input and output of fluids in the body to allow metabolic process to function correctly.	1	Yes	1	Assess and monitor the patient's urine output.	1	Take an overview of the structure of the heart.	0	Replacement of fluids that are lost from the body because of surgery, injury, trauma,dehydration, disease or other conditions.	1	Optimisation	0	Prevent burn shock.	1	3360	0	3360mls	1	Done	1	Done	1	Not done	0	Done	1		Not done	0
2021-11-19 14:58:04	Yes		35 - 39	3	Female	1	Roman Catholic	0	BNC	1	2	Private funded	2	Single	0	1	No	0	60-70	1	Amount of fluids in the intracellular and extracellular compartments.	0	Yes	1	Assess and monitor the patient's urine output.	1	Take detailed history of the cardiovascular system.	0	Replacement of fluids that are lost from the body because of surgery, injury, trauma,dehydration, disease or other conditions.	1	Routine maintainance	0	Maintain tissue perfusion during burn shock.	0	Rule of 9	0	3360mls	1	Done	1	Done	1	Done	1	Done	1		Done	1
2021-11-26 21:29:00	Yes		30 - 34	2	Male	0	Anglican	1	BNC	1	2	Self-funded	3	Single	0	2	Yes	1	40-60	0	Amount of fluids in the intracellular and extracellular compartments.	0	Yes	1	Assess and monitor the patient's urine output.	1	Take detailed history of the cardiovascular system.	0	Replacement of fluids that are lost from the body because of surgery, injury, trauma,dehydration, disease or other conditions.	1	Optimisation	0	Maintain circulatory volume.	0	Not certain	0	3360mls	1	Done	1	Done	1	Not done	0	Not done	0		Done	1
2021-12-10 09:41:12	Yes		20 - 24	0	Female	1	Roman Catholic	0	BNS	0	4	Private funded	2	Single	0	3	Yes	1	40-60	0	Balance of input and output of fluids in the body to allow metabolic process to function correctly.	1	Yes	1	Assess and monitor the patient's urine output.	1	Monitor the cardiovascular system	1	Its a medical practice of replenishing bodily fluid lost through sweating, bleeding, fluid shifts or other pathological processes.	0	Optimisation	0	Maintain tissue perfusion during burn shock.	0	4ml x kg x TBSA%	0	3360mls	1	Done	1	Not done	0	Done	1	Done	1		Done	1
						male =0, female =1
											2.69444					1.94595
												gov -0, ngo -1, private -2, self fun -3
															married -1, single -0
																		0-no, 1- yes
[truncated: 10 more columns]

## Sheet: coding f
coding frame
male =0, female =1
anglican 1, muslim 2, none 3, pentocostal 4
bnc -1, bns -0
correct answer =1
incorrect answer = 0
